# Supplementary material for: Metabolites of Geum aleppicum and Sibbaldianthe bifurca: Diversity and α-Glucosidase Inhibitory Potential
Source: Metabolites. 2023 May 25;13(6):689. doi: 10.3390/metabo13060689 (PMC10304466; doi:10.3390/metabo13060689)
Supplement: Supplementary file 1 [file metabolites-13-00689-s001.zip]

Archive with 1 entries (1 files):
- metabolites-2395829-supplementary.pdf
